# Supplementary material for: Discovery of novel targets for multi-epitope vaccines: Screening of HIV-1 genomes using association rule mining
Source: Retrovirology. 2009 Jul 6;6:62. doi: 10.1186/1742-4690-6-62 (PMC2716299; doi:10.1186/1742-4690-6-62)
Supplement: Additional file 1 — Table S1 – Epitopes included in the study. There were 218 epitopes in the "best defined CTL epitopes list" by Frahm et al. (2007). From this, 29 epitopes were removed from the 62-all data set because they did not satisfy the inclusion criteria. Additionally, one epitope from the 44-non-CRFs data set and 29 epitopes from the 18-CRFs data set were removed because of the inclusion criteria. [file 1742-4690-6-62-S1.xls]

## Sheet: Additional file-1
Supplementary table 1: Epitopes included in the study. There were 218 epitopes in the “best defined CTL epitopes list” by Frahm et al. From this, 29 epitopes were removed from the 62-All dataset since they didn’t satisfy the conditions. Additionally one epitope from the 44-Non-CRFs dataset and 29 epitopes from 18-CRFs dataset were removed because of the same reason.										Epitopes.xls
# Amino acid coordinates according to the HIV-1 HXB2 reference sequence (Accession no: K03455)
*Epitopes removed from different datasets. 1: Epitopes removed from 62-All, 2: 44-Non-CRFs, 3: 18-CRFs
Gene	Protein	No.	Epitope Name	Epitope sequence	Amino acid coordinates#		Epitopes removed*
					Start	End
Gag	p17	1	p17_11G19I	GELDRWEKI	11	19
		2	p17_18K26K	KIRLRPGGK	18	26
		3	p17_19I27K	IRLRPGGKK	19	27
		4	p17_20R28K	RLRPGGKKK	20	28	1
		5	p17_20R29Y	RLRPGGKKKY	20	29
		6	p17_24G32K	GGKKKYKLK	24	32
		7	p17_28K36W	KYKLKHIVW	28	36	3
		8	p17_36W44F	WASRELERF	36	44
		9	p17_74E82V	ELRSLYNTV	74	82
		10	p17_76R86Y	RSLYNTVATLY	76	86	3
		11	p17_77S85L	SLYNTVATL	77	85
		12	p17_84T92I	TLYCVHQRI	84	92
		13	p17_92I101L	IEIKDTKEAL	92	101
		14	p17_124N132Y_124N126S127K	NSSKVSQNY	124	132	3
	p24	1	p24_3V11V_6L	VQNLQGQMV	3	11
		2	p24_13Q23W	QAISPRTLNAW	13	23
		3	p24_15I23W	ISPRTLNAW	15	23
		4	p24_16S24V	SPRTLNAWV	16	24
		5	p24_28E36V	EEKAFSPEV	28	36
		6	p24_30K37I	KAFSPEVI	30	37
		7	p24_30K40F	KAFSPEVIPMF	30	40
		8	p24_35E43L	EVIPMFSAL	35	43
		9	p24_36V43L	VIPMFSAL	36	43	1
		10	p24_44S52L	SEGATPQDL	44	52
		11	p24_48T56L	TPQDLNTML	48	56
		12	p24_48T56L_50Y52I54Q	TPYDINQML	48	56	1
		13	p24_61G69L	GHQAAMQML	61	69
		14	p24_70K78A	KETINEEAA	70	78
		15	p24_71E80W	ETINEEAAEW	71	80
		16	p24_78A86V	AEWDRVHPV	78	86
		17	p24_84H92A	HPVHAGPIA	84	92
		18	p24_94G104I	GQMREPRGSDI	94	104
		19	p24_108T117W_111V112E115Q116I	TSTVEEQQIW	108	117	1
		20	p24_108T117W	TSTLQEQIGW	108	117
		21	p24_108T118F_118F	TSTLQEQIGWF	108	118	1
		22	p24_122P130Y_128E	PPIPVGDIY	122	130
		23	p24_122N130Y_122N124V128N	NPVPVGNIY	122	130	1
		24	p24_128E135I	EIYKRWII	128	135
		25	p24_131R140K_131R135Q139Q	RRWIQLGLQK	131	140	1
		26	p24_131K140K	KRWIILGLNK	131	140
		27	p24_137G145Y	GLNKIVRMY	137	145
		28	p24_142V150I_148V	VRMYSPVSI	142	150
		29	p24_143R150I	RMYSPTSI	143	150
		30	p24_161F170K	FRDYVDRFYK	161	170
		31	p24_162R172L_169F	RDYVDRFFKTL	162	172
		32	p24_162R172L	RDYVDRFYKTL	162	172
		33	p24_164Y172L	YVDRFYKTL	164	172	1
		34	p24_164Y172L_169F	YVDRFFKTL	164	172	1
		35	p24_166D174A	DRFYKTLRA	166	174
		36	p24_174A184W_180D	AEQASQDVKNW	174	184
		37	p24_174A185M	AEQASQEVKNWM	174	185
		38	p24_176Q184W	QASQEVKNW	176	184	1
		39	p24_197D205L	DCKTILKAL	197	205
		40	p24_217A227K	ACQGVGGPGHK	217	227
		41	p24_223G231L	GPGHKARVL	223	231
	p2p7p1p6	1	p2p7p1p6_1A10S	AEAMSQVTNS	1	10	3
		2	p2p7p1p6_42C50C	CRAPRKKGC	42	50
		3	p2p7p1p6_64T71L	TERQANFL	64	71
		4	p2p7p1p6_66R74I	RQANFLGKI	66	74
		5	p2p7p1p6_70F79K	FLGKIWPSYK	70	79	3
		6	p2p7p1p6_118K126L	KELYPLTSL	118	126
Pol	Gag-Pol_TF		Pol_24N31L	NSPTRREL	24	31
	PR	1	PR_3I11V_3I	ITLWQRPLV	3	11
		2	PR_30D38L_36W37N	DTVLEEWNL	30	38	1
		3	PR_34E42W_37N	EEMNLPGRW	34	42	3
		4	PR_57R66I	RQYDQILIEI	57	66
		5	PR_68G76L_69H	GKKAIGTVL	68	76
		6	PR_76L84I	LVGPTPVNI	76	84
		7	PR_80T90L_89L	TPVNIIGRNML	80	90
	RT	1	RT_5I12L	IETVPVKL	5	12
		2	RT_18G26L	GPKVKQWPL	18	26
		3	RT_33A41M	ALVEICTEM	33	41	1
		4	RT_33A43K	ALVEICTEMEK	33	43	3
		5	RT_42E50I	EKEGKISKI	42	50
		6	RT_73K82K	KLVDFRELNK	73	82
		7	RT_93G101K	GIPHPAGLK	93	101
		8	RT_107T115Y	TVLDVGDAY	107	115
		9	RT_118V127Y	VPLDEDFRKY	118	127
		10	RT_127Y135V_135V	YTAFTIPSV	127	135
		11	RT_128T135I	TAFTIPSI	128	135
		12	RT_137N146Y	NETPGIRYQY	137	146
		13	RT_142I149L	IRYQYNVL	142	149
		14	RT_156S164M	SPAIFQSSM	156	164
		15	RT_158A166K	AIFQSSMTK	158	166
		16	RT_173K181Y	KQNPDIVIY	173	181
		17	RT_175N183Y	NPDIVIYQY	175	183
		18	RT_175H183Y_175H	HPDIVIYQY	175	183	1
		19	RT_175N183Y_177E	NPEIVIYQY	175	183
		20	RT_179V187L	VIYQYMDDL	179	187
		21	RT_202I210L	IEELRQHLL	202	210
		22	RT_244I252W	IVLPEKDSW	244	252
		23	RT_260L271Y	LVGKLNWASQIY	260	271
		24	RT_263K271Y	KLNWASQIY	263	271
		25	RT_269Q277R	QIYPGIKVR	269	277
		26	RT_271Y279L	YPGIKVRQL	271	279
		27	RT_309I317V	ILKEPVHGV	309	317
		28	RT_309I318Y	ILKEPVHGVY	309	318
		29	RT_333G341I	GQGQWTYQI	333	341
		30	RT_341I350K	IYQEPFKNLK	341	350
		31	RT_356R365V	RMRGAHTNDV	356	365	1
		32	RT_356R366K	RMRGAHTNDVK	356	366
		33	RT_375I383W_376A377M	IAMESIVIW	375	383	2
		34	RT_392P401W	PIQKETWETW	392	401
	RT-Rnase	35	RT-RNAse_438E448R	ETFYVDGAANR	438	448
		36	RT-RNAse_449E457Y	ETKLGKAGY	449	457
		37	RT-RNAse_495I503L	IVTDSQYAL	495	503
		38	RT-RNAse_496V505I	VTDSQYALGI	496	505
		39	RT-RNAse_520Q528K	QIIEQLIKK	520	528
	RT-Integrase	1	RT-Int_560L8A	LFLDGIDKA	560	8
	Integrase	1	Int_28L36I_31I	LPPIVAKEI	28	36
		2	Int_66T74L_72I	THLEGKIIL	66	74
		3	Int_123S132W_123S124T127K	STTVKAACWW	123	132	3
		4	Int_165V172L	VRDQAEHL	165	172
		5	Int_173K181F	KTAVQMAVF	173	181
		6	Int_179A188K	AVFIHNFKRK	179	188
		7	Int_185F194Y	FKRKGGIGGY	185	194
		8	Int_219K227Y	KIQNFRVYY	219	227
		9	Int_260V268I	VPRRKAKII	260	268
		10	Int_263R271Y	RKAKIIRDY	263	271
Vif		1	Vif_17R26K	RIRTWKSLVK	17	26	3
		2	Vif_28H36K_31I33K36K	HMYISKKAK	28	36
		3	Vif_31I39F_31I33K36K	ISKKAKGWF	31	39	3
		4	Vif_48H57I_51V	HPRVSSEVHI	48	57
		5	Vif_57I66I_63K65I	IPLGDAKLII	57	66	1
		6	Vif_79W87I_83H	WHLGHGVSI	79	87	1
		7	Vif_79W87I	WHLGQGVSI	79	87
		8	Vif_102L111Y_110H	LADQLIHLHY	102	111
		9	Vif_158K168K_159T167K	KTKPPLPSVKK	158	168
Vpr		1	Vpr_29E37I	EAVRHFPRI	29	37
		2	Vpr_30A38W	AVRHFPRIW	30	38
		3	Vpr_31V39L	VRHFPRIWL	31	39
		4	Vpr_34F42L	FPRIWLHGL	34	42	3
		5	Vpr_52D62R	DTWAGVEAIIR	52	62
		6	Vpr_59A67L	AIIRILQQL	59	67
Tat		1	Tat_2E11W	EPVDPRLEPW	2	11
		2	Tat_30C37C	CCFHCQVC	30	37
		3	Tat_38F47Y_39Q42G	FQTKGLGISY	38	47	3
		4	Tat_39I49R_42G	ITKGLGISYGR	39	49
Rev		1	Rev_14K23Y_14K15A21F	KAVRLIKFLY	14	23	3
		2	Rev_57E66R_61S	ERILSTYLGR	57	66	3
		3	Rev_66R75L_67P	RPAEPVPLQL	66	75
		4	Rev_67S75L	SAEPVPLQL	67	75
Vpu		1	Vpu_29E37R	EYRKILRQR	29	37
Env		1	gp160_2R10L	RVKEKYQHL	2	10	3
		2	gp160_31A39Y_31A33N	AENLWVTVY	31	39	1
		3	gp160_31A40Y_31A33N	AENLWVTVYY	31	40
		4	gp160_37T46K	TVYYGVPVWK	37	46
		5	gp160_42V51T	VPVWKEATTT	42	51	1
		6	gp160_42V52L	VPVWKEATTTL	42	52
		7	gp160_52L61Y	LFCASDAKAY	52	61
		8	gp160_59K69W_62E	KAYETEVHNVW	59	69
		9	gp160_61Y69W_62E	YETEVHNVW	61	69	1
		10	gp160_78D86L	DPNPQEVVL	78	86
		11	gp160_104M112W	MHEDIISLW	104	112
		12	gp160_199S207K	SVITQACPK	199	207	3
		13	gp160_209S217Y	SFEPIPIHY	209	217
		14	gp160_298R307I_306S	RPNNNTRKSI	298	307
		15	gp160_310H318Y_310H311I318Y	HIGPGRAFY	310	318
		16	gp160_311R320I	RGPGRAFVTI	311	320	3
		17	gp160_375S383F	SFNCGGEFF	375	383
		18	gp160_416L424I	LPCRIKQII	416	424
		19	gp160_419R427W	RIKQIINMW	419	427
		20	gp160_511Y519I_511Y512R513L515V519I	YRLGVGALI	511	519	1
		21	gp160_557R565L	RAIEAQQHL	557	565
		22	gp160_557R565M_565M	RAIEAQQHM	557	565
		23	gp160_584E592L	ERYLKDQQL	584	592
		24	gp160_585R593L	RYLKDQQLL	585	593
		25	gp160_586Y593L	YLKDQQLL	586	593
		26	gp160_606T614W	TAVPWNASW	606	614
		27	gp160_698V707R	VFAVLSIVNR	698	707
		28	gp160_703E712Y_703E705I706F707D708I	EIIFDIRQAY	703	712	1
		29	gp160_704I712Y_708N	IVNRNRQGY	704	712	1
		30	gp160_770R780R	RLRDLLLIVTR	770	780	3
		31	gp160_777I785L	IVTRIVELL	777	785	3
		32	gp160_786G795Y	GRRGWEALKY	786	795
		33	gp160_787R795Y_792V	RRGWEVLKY	787	795
		34	gp160_794K802Y_796C	KYCWNLLQY	794	802	1
		35	gp160_805Q814L	QELKNSAVSL	805	814	3
		36	gp160_813S822V_819D	SLLNATDIAV	813	822	1
		37	gp160_831E838R_833A835R837Y	EVAQRAYR	831	838	3
		38	gp160_843I851L	IPRRIRQGL	843	851
		39	gp160_846R854A_854A	RIRQGLERA	846	854
Nef		1	Nef_13W20M	WPTVRERM	13	20	3
		2	Nef_19R27A	RMRRAEPAA	19	27	1
		3	Nef_37L45S	LEKHGAITS	37	45
		4	Nef_68F76L	FPVTPQVPL	68	76	1
		5	Nef_68F77R	FPVTPQVPLR	68	77	3
		6	Nef_71T79M	TPQVPLRPM	71	79	3
		7	Nef_71R79M_71R	RPQVPLRPM	71	79
		8	Nef_73Q82K	QVPLRPMTYK	73	82
		9	Nef_74V81Y	VPLRPMTY	74	81
		10	Nef_75P82K	PLRPMTYK	75	82
		11	Nef_77R85L_85L	RPMTYKAAL	77	85	3
		12	Nef_82K91L	KAAVDLSHFL	82	91
		13	Nef_83G91L_83G85F	GAFDLSFFL	83	91
		14	Nef_83A91L	AAVDLSHFL	83	91	1
		15	Nef_83A91L_85L	AALDLSHFL	83	91	3
		16	Nef_84A92K	AVDLSHFLK	84	92
		17	Nef_90F97L	FLKEKGGL	90	97
		18	Nef_92K100L	KEKGGLEGL	92	100
		19	Nef_105R114I	RRQDILDLWI	105	114	1
		20	Nef_105R115Y_114V	RRQDILDLWVY	105	115	3
		21	Nef_105K115Y_105K108E114V	KRQEILDLWVY	105	115
		22	Nef_105R115Y	RRQDILDLWIY	105	115	3
		23	Nef_106R114V_114V	RQDILDLWV	106	114
		24	Nef_106R115Y	RQDILDLWIY	106	115	1
		25	Nef_116H124W_124W	HTQGYFPDW	116	124
		26	Nef_116H125Q_124W	HTQGYFPDWQ	116	125
		27	Nef_117T127Y_124W	TQGYFPDWQNY	117	127
		28	Nef_120Y128T_124W	YFPDWQNYT	120	128
		29	Nef_128T137L	TPGPGVRYPL	128	137
		30	Nef_133T141W_133T	TRYPLTFGW	133	141
		31	Nef_134R141W	RYPLTFGW	134	141
		32	Nef_135Y143Y	YPLTFGWCY	135	143
		33	Nef_135Y143F_143F	YPLTFGWCF	135	143
		34	Nef_136P145L	PLTFGWCYKL	136	145
		35	Nef_180V189L	VLEWRFDSRL	180	189	3
		36	Nef_183W191F	WRFDSRLAF	183	191
* Epitopes removed from different datasets. 1: Epitopes removed from 62-All, 2: 44-Non-CRFs, 3: 18-CRFs
