# Supplementary material for: Discovery of novel targets for multi-epitope vaccines: Screening of HIV-1 genomes using association rule mining
Source: Retrovirology. 2009 Jul 6;6:62. doi: 10.1186/1742-4690-6-62 (PMC2716299; doi:10.1186/1742-4690-6-62)
Supplement: Additional file 2 — Table S2 – Number of epitopes included in the study. The number of epitopes included in the study as well as epitopes found in association rules in each gene. [file 1742-4690-6-62-S2.xls]

## Sheet: Additional file-2
Supplementary Table 2: No. of epitopes included in the study. The no. of epitopes included in the study as well as associated epitopes in each gene.												NoEpitopes.xls
* List of "best defined epitopes" by Frahm et al.
Gene		Total no. of Epitopes in the list*	62 - All Seqs		44 - Non-CRFs		18 - CRFs		Pseudo-set
			Epitopes included in the study	No. of associated epitopes	Epitopes included in the study	No. of associated epitopes	Epitopes included in the study	No. of associated epitopes	Epitopes included in the study	No. of associated epitopes
Gag	p17	14	13		13		10	1	13
	p24	41	32	6	32	8	32	3	32	6
	p2p7p1p6	6	6		6	1	4		6
Pol	Pol	1	1		1		1		1
	PR	7	6		6	1	5		6
	RT	34	31	8	30	8	30	5	31	8
	RT-RNAse	5	5	2	5	2	5	2	5	2
	RT-Int	1	1	1	1	1	1	1	1	1
	Int	10	10	4	10	4	9		10	4
Vif		9	7		7		5		7
Vpr		6	6		6		5		6
Tat		4	4		4		3		4
Rev		4	4		4		2		4
Vpu		1	1		1		1		1
gp160		39	31		31		24		31
Nef		36	31	1	31	1	23	1	31	1
Total		218	189	22	188	26	160	13	189	22
