# Supplementary material for: Discovery of novel targets for multi-epitope vaccines: Screening of HIV-1 genomes using association rule mining
Source: Retrovirology. 2009 Jul 6;6:62. doi: 10.1186/1742-4690-6-62 (PMC2716299; doi:10.1186/1742-4690-6-62)
Supplement: Additional file 3 — Table S3 – Unique epitope associations in the 62-all data set. Each row represents one epitope association. Associated epitopes in each association are shown in adjacent columns. Presence of the association in other data sets is represented by 1 in respective columns. There are 484 unique associations in the 62-all data sets. Among them, 172 associations are present in the 44 – non-CRFs data set and 102 associations are present in the 18 – CRFs data set. The yellow color marks presence of the epitopes from all three genes in the 62-all data set. There are 23 associations of that kind. [file 1742-4690-6-62-S3.xls]

## Sheet: Additional file-3
Supplementary table 3: Unique epitope associations in 62-All dataset. Each row represents one epitope association. Associated epitopes in each association are shown in adjacent columns. Presence of the association in other datasets are represented by 1 in respective columns. There are 484 unique associations in 62-All datasets. Among them 172 assocations are present in 44 - Non-CRFs dataset and 1…
											UniAssns.xls
Unique Epitope Associations in 62-All						Association presence
1	2	3	4	5	6	44 - Non-CRFs	18 - CRFs	Pseudo-set
LVGKLNWASQIY	KLNWASQIY					1	1	1
KLVDFRELNK	LVGKLNWASQIY	KLNWASQIY				1	1	1
IVTDSQYAL	VTDSQYALGI					1	1	1
GHQAAMQML	LVGKLNWASQIY	KLNWASQIY				1	1	1
NETPGIRYQY	IRYQYNVL					1	1	1
GHQAAMQML	IVTDSQYAL	VTDSQYALGI				1	1	1
GLNKIVRMY	IVTDSQYAL	VTDSQYALGI				1	1	1
LVGKLNWASQIY	KLNWASQIY	FLKEKGGL				1	1	1
KLVDFRELNK	IVTDSQYAL	VTDSQYALGI				1	1	1
GIPHPAGLK	LVGKLNWASQIY	KLNWASQIY				1	1	1
TVLDVGDAY	LVGKLNWASQIY	KLNWASQIY				1	1	1
LVGKLNWASQIY	KLNWASQIY	KTAVQMAVF				1		1
GHQAAMQML	GLNKIVRMY	IVTDSQYAL	VTDSQYALGI			1	1	1
GHQAAMQML	KLVDFRELNK	LVGKLNWASQIY	KLNWASQIY			1	1	1
GLNKIVRMY	IVTDSQYAL	SEGATPQDL					1
GLNKIVRMY	VTDSQYALGI	SEGATPQDL					1
IVTDSQYAL	VTDSQYALGI	SEGATPQDL					1
GHQAAMQML	GIPHPAGLK	KTAVQMAVF				1	1	1
GLNKIVRMY	GIPHPAGLK	IVTDSQYAL				1	1	1
GLNKIVRMY	GIPHPAGLK	VTDSQYALGI				1	1	1
GLNKIVRMY	LVGKLNWASQIY	KLNWASQIY				1	1	1
GLNKIVRMY	IVTDSQYAL	LFLDGIDKA				1	1	1
GLNKIVRMY	VTDSQYALGI	LFLDGIDKA				1	1	1
GIPHPAGLK	IVTDSQYAL	VTDSQYALGI				1	1	1
KLVDFRELNK	NETPGIRYQY	IRYQYNVL				1	1	1
LVGKLNWASQIY	KLNWASQIY	IVTDSQYAL				1	1	1
LVGKLNWASQIY	KLNWASQIY	VTDSQYALGI				1	1	1
LVGKLNWASQIY	IVTDSQYAL	VTDSQYALGI				1	1	1
KLNWASQIY	IVTDSQYAL	VTDSQYALGI				1	1	1
IVTDSQYAL	VTDSQYALGI	LFLDGIDKA				1	1	1
IVTDSQYAL	VTDSQYALGI	FLKEKGGL				1	1	1
GLNKIVRMY	IVTDSQYAL	VTDSQYALGI	SEGATPQDL				1
GHQAAMQML	GIPHPAGLK	LVGKLNWASQIY	KLNWASQIY			1	1	1
GHQAAMQML	KLVDFRELNK	IVTDSQYAL	VTDSQYALGI			1	1	1
GLNKIVRMY	GIPHPAGLK	IVTDSQYAL	VTDSQYALGI			1	1	1
GLNKIVRMY	IVTDSQYAL	VTDSQYALGI	LFLDGIDKA			1	1	1
GLNKIVRMY	KLVDFRELNK	IVTDSQYAL	VTDSQYALGI			1	1	1
LVGKLNWASQIY	KLNWASQIY	IVTDSQYAL	VTDSQYALGI			1	1	1
KLVDFRELNK	LVGKLNWASQIY	KLNWASQIY	FLKEKGGL			1	1	1
LVGKLNWASQIY	KLNWASQIY	SEGATPQDL					1
GHQAAMQML	GLNKIVRMY	KTAVQMAVF				1	1	1
TVLDVGDAY	IVTDSQYAL	VTDSQYALGI				1	1	1
LVGKLNWASQIY	KLNWASQIY	LFLDGIDKA					1	1
GHQAAMQML	GLNKIVRMY	IVTDSQYAL	SEGATPQDL				1
GHQAAMQML	GLNKIVRMY	VTDSQYALGI	SEGATPQDL				1
GHQAAMQML	IVTDSQYAL	VTDSQYALGI	SEGATPQDL				1
GLNKIVRMY	KLVDFRELNK	IVTDSQYAL	SEGATPQDL				1
GLNKIVRMY	KLVDFRELNK	VTDSQYALGI	SEGATPQDL				1
KLVDFRELNK	IVTDSQYAL	VTDSQYALGI	SEGATPQDL				1
GHQAAMQML	GLNKIVRMY	GIPHPAGLK	IVTDSQYAL			1	1	1
GHQAAMQML	GLNKIVRMY	GIPHPAGLK	VTDSQYALGI			1	1	1
GHQAAMQML	GLNKIVRMY	LVGKLNWASQIY	KLNWASQIY			1	1	1
GHQAAMQML	GLNKIVRMY	IVTDSQYAL	LFLDGIDKA			1	1	1
GHQAAMQML	GLNKIVRMY	VTDSQYALGI	LFLDGIDKA			1	1	1
GHQAAMQML	GIPHPAGLK	IVTDSQYAL	VTDSQYALGI			1	1	1
GHQAAMQML	LVGKLNWASQIY	KLNWASQIY	KTAVQMAVF			1		1
GHQAAMQML	IVTDSQYAL	VTDSQYALGI	LFLDGIDKA			1	1	1
KLVDFRELNK	GIPHPAGLK	LVGKLNWASQIY	KLNWASQIY			1	1	1
KLVDFRELNK	TVLDVGDAY	LVGKLNWASQIY	KLNWASQIY			1		1
KLVDFRELNK	LVGKLNWASQIY	KLNWASQIY	KTAVQMAVF			1		1
GHQAAMQML	GLNKIVRMY	IVTDSQYAL	VTDSQYALGI	SEGATPQDL			1
GLNKIVRMY	KLVDFRELNK	IVTDSQYAL	VTDSQYALGI	SEGATPQDL			1
GHQAAMQML	GLNKIVRMY	GIPHPAGLK	IVTDSQYAL	VTDSQYALGI		1	1	1
GHQAAMQML	GLNKIVRMY	IVTDSQYAL	VTDSQYALGI	LFLDGIDKA		1	1	1
GHQAAMQML	GLNKIVRMY	KLVDFRELNK	IVTDSQYAL	VTDSQYALGI		1	1	1
GHQAAMQML	VRMYSPVSI					1		1
GHQAAMQML	KTAVQMAVF	SEGATPQDL
GHQAAMQML	NETPGIRYQY	IRYQYNVL				1	1	1
GHQAAMQML	IVTDSQYAL	KTAVQMAVF				1	1	1
GHQAAMQML	VTDSQYALGI	KTAVQMAVF				1	1	1
GHQAAMQML	LFLDGIDKA	KTAVQMAVF				1		1
GHQAAMQML	KTAVQMAVF	AVFIHNFKRK				1		1
NETPGIRYQY	IRYQYNVL	KLNWASQIY					1	1
NETPGIRYQY	IRYQYNVL	FLKEKGGL					1	1
NETPGIRYQY	LVGKLNWASQIY	KLNWASQIY					1	1
LVGKLNWASQIY	KLNWASQIY	AVFIHNFKRK				1	1	1
LVGKLNWASQIY	KLNWASQIY	FKRKGGIGGY				1		1
IVTDSQYAL	VTDSQYALGI	KTAVQMAVF				1		1
GHQAAMQML	LVGKLNWASQIY	KLNWASQIY	SEGATPQDL				1
GLNKIVRMY	GIPHPAGLK	IVTDSQYAL	SEGATPQDL				1
GLNKIVRMY	GIPHPAGLK	VTDSQYALGI	SEGATPQDL				1
GLNKIVRMY	LVGKLNWASQIY	KLNWASQIY	SEGATPQDL				1
GLNKIVRMY	IVTDSQYAL	LFLDGIDKA	SEGATPQDL				1
GLNKIVRMY	VTDSQYALGI	LFLDGIDKA	SEGATPQDL				1
GIPHPAGLK	IVTDSQYAL	VTDSQYALGI	SEGATPQDL				1
KLVDFRELNK	LVGKLNWASQIY	KLNWASQIY	SEGATPQDL				1
IVTDSQYAL	VTDSQYALGI	LFLDGIDKA	SEGATPQDL				1
GHQAAMQML	KLVDFRELNK	GIPHPAGLK	KTAVQMAVF			1		1
GHQAAMQML	LVGKLNWASQIY	KLNWASQIY	IVTDSQYAL				1	1
GHQAAMQML	LVGKLNWASQIY	KLNWASQIY	VTDSQYALGI				1	1
GHQAAMQML	LVGKLNWASQIY	KLNWASQIY	LFLDGIDKA				1	1
GHQAAMQML	LVGKLNWASQIY	KLNWASQIY	FLKEKGGL				1	1
GHQAAMQML	LVGKLNWASQIY	IVTDSQYAL	VTDSQYALGI				1	1
GHQAAMQML	KLNWASQIY	IVTDSQYAL	VTDSQYALGI				1	1
GHQAAMQML	IVTDSQYAL	VTDSQYALGI	KTAVQMAVF			1	1	1
GHQAAMQML	IVTDSQYAL	VTDSQYALGI	FLKEKGGL			1	1	1
GLNKIVRMY	GIPHPAGLK	LVGKLNWASQIY	KLNWASQIY				1	1
GLNKIVRMY	GIPHPAGLK	IVTDSQYAL	LFLDGIDKA				1	1
GLNKIVRMY	KLVDFRELNK	GIPHPAGLK	IVTDSQYAL			1	1	1
GLNKIVRMY	GIPHPAGLK	VTDSQYALGI	LFLDGIDKA				1	1
GLNKIVRMY	KLVDFRELNK	GIPHPAGLK	VTDSQYALGI			1	1	1
GLNKIVRMY	LVGKLNWASQIY	KLNWASQIY	IVTDSQYAL				1	1
GLNKIVRMY	LVGKLNWASQIY	KLNWASQIY	VTDSQYALGI				1	1
GLNKIVRMY	LVGKLNWASQIY	KLNWASQIY	LFLDGIDKA				1	1
GLNKIVRMY	KLVDFRELNK	LVGKLNWASQIY	KLNWASQIY				1	1
GLNKIVRMY	LVGKLNWASQIY	IVTDSQYAL	VTDSQYALGI				1	1
GLNKIVRMY	KLNWASQIY	IVTDSQYAL	VTDSQYALGI				1	1
GLNKIVRMY	IVTDSQYAL	VTDSQYALGI	FLKEKGGL				1	1
GLNKIVRMY	KLVDFRELNK	IVTDSQYAL	LFLDGIDKA				1	1
GLNKIVRMY	KLVDFRELNK	VTDSQYALGI	LFLDGIDKA				1	1
GIPHPAGLK	IVTDSQYAL	VTDSQYALGI	LFLDGIDKA				1	1
KLVDFRELNK	GIPHPAGLK	IVTDSQYAL	VTDSQYALGI			1	1	1
TVLDVGDAY	LVGKLNWASQIY	KLNWASQIY	KTAVQMAVF			1		1
KLVDFRELNK	LVGKLNWASQIY	KLNWASQIY	IVTDSQYAL				1	1
KLVDFRELNK	LVGKLNWASQIY	KLNWASQIY	VTDSQYALGI				1	1
KLVDFRELNK	LVGKLNWASQIY	IVTDSQYAL	VTDSQYALGI				1	1
KLVDFRELNK	KLNWASQIY	IVTDSQYAL	VTDSQYALGI				1	1
KLVDFRELNK	IVTDSQYAL	VTDSQYALGI	LFLDGIDKA				1	1
KLVDFRELNK	IVTDSQYAL	VTDSQYALGI	FLKEKGGL			1	1	1
GHQAAMQML	GLNKIVRMY	KLVDFRELNK	IVTDSQYAL	SEGATPQDL
GHQAAMQML	GLNKIVRMY	KLVDFRELNK	VTDSQYALGI	SEGATPQDL
GHQAAMQML	KLVDFRELNK	IVTDSQYAL	VTDSQYALGI	SEGATPQDL
GLNKIVRMY	GIPHPAGLK	IVTDSQYAL	VTDSQYALGI	SEGATPQDL			1
GLNKIVRMY	IVTDSQYAL	VTDSQYALGI	LFLDGIDKA	SEGATPQDL			1
GHQAAMQML	KLVDFRELNK	GIPHPAGLK	LVGKLNWASQIY	KLNWASQIY		1		1
GHQAAMQML	LVGKLNWASQIY	KLNWASQIY	IVTDSQYAL	VTDSQYALGI			1	1
GLNKIVRMY	GIPHPAGLK	IVTDSQYAL	VTDSQYALGI	LFLDGIDKA			1	1
GLNKIVRMY	KLVDFRELNK	GIPHPAGLK	IVTDSQYAL	VTDSQYALGI		1	1	1
GLNKIVRMY	LVGKLNWASQIY	KLNWASQIY	IVTDSQYAL	VTDSQYALGI			1	1
GLNKIVRMY	KLVDFRELNK	IVTDSQYAL	VTDSQYALGI	LFLDGIDKA			1	1
KLVDFRELNK	LVGKLNWASQIY	KLNWASQIY	IVTDSQYAL	VTDSQYALGI			1	1
GHQAAMQML	GLNKIVRMY	KLVDFRELNK	IVTDSQYAL	VTDSQYALGI	SEGATPQDL
LVGKLNWASQIY	KLNWASQIY	SPRTLNAWV					1
IETVPVKL	KLVDFRELNK	SEGATPQDL
GHQAAMQML	IETVPVKL	KTAVQMAVF				1		1
IETVPVKL	LVGKLNWASQIY	KLNWASQIY						1
IETVPVKL	IVTDSQYAL	VTDSQYALGI				1	1	1
GIPHPAGLK	NETPGIRYQY	IRYQYNVL					1	1
TVLDVGDAY	NETPGIRYQY	IRYQYNVL					1	1
NETPGIRYQY	IRYQYNVL	LVGKLNWASQIY					1	1
IRYQYNVL	LVGKLNWASQIY	KLNWASQIY					1	1
LVGKLNWASQIY	KLNWASQIY	VPRRKAKII					1	1
IVTDSQYAL	VTDSQYALGI	AVFIHNFKRK				1	1	1
GHQAAMQML	GLNKIVRMY	KTAVQMAVF	SEGATPQDL
GHQAAMQML	KLVDFRELNK	KTAVQMAVF	SEGATPQDL
GIPHPAGLK	LVGKLNWASQIY	KLNWASQIY	SEGATPQDL				1
LVGKLNWASQIY	KLNWASQIY	LFLDGIDKA	SEGATPQDL				1
GHQAAMQML	GLNKIVRMY	GIPHPAGLK	KTAVQMAVF			1		1
GHQAAMQML	GLNKIVRMY	TVLDVGDAY	KTAVQMAVF			1		1
GHQAAMQML	GLNKIVRMY	IVTDSQYAL	KTAVQMAVF			1	1	1
GHQAAMQML	GLNKIVRMY	VTDSQYALGI	KTAVQMAVF			1	1	1
GHQAAMQML	GLNKIVRMY	LFLDGIDKA	KTAVQMAVF			1		1
GHQAAMQML	GLNKIVRMY	KLVDFRELNK	KTAVQMAVF			1		1
GHQAAMQML	GIPHPAGLK	TVLDVGDAY	KTAVQMAVF			1		1
GHQAAMQML	TVLDVGDAY	LVGKLNWASQIY	KLNWASQIY					1
GHQAAMQML	TVLDVGDAY	IVTDSQYAL	VTDSQYALGI			1	1	1
GHQAAMQML	LVGKLNWASQIY	KLNWASQIY	AVFIHNFKRK			1		1
GLNKIVRMY	TVLDVGDAY	IVTDSQYAL	VTDSQYALGI				1	1
GLNKIVRMY	IVTDSQYAL	VTDSQYALGI	KTAVQMAVF			1	1	1
GLNKIVRMY	IVTDSQYAL	LFLDGIDKA	FLKEKGGL				1	1
GLNKIVRMY	VTDSQYALGI	LFLDGIDKA	FLKEKGGL				1	1
GIPHPAGLK	LVGKLNWASQIY	KLNWASQIY	LFLDGIDKA				1	1
TVLDVGDAY	LVGKLNWASQIY	KLNWASQIY	FLKEKGGL				1	1
KLVDFRELNK	TVLDVGDAY	IVTDSQYAL	VTDSQYALGI			1	1	1
NETPGIRYQY	IRYQYNVL	LVGKLNWASQIY	KLNWASQIY				1	1
LVGKLNWASQIY	KLNWASQIY	IVTDSQYAL	FLKEKGGL				1	1
LVGKLNWASQIY	KLNWASQIY	VTDSQYALGI	FLKEKGGL				1	1
KLVDFRELNK	LVGKLNWASQIY	KLNWASQIY	LFLDGIDKA				1	1
LVGKLNWASQIY	IVTDSQYAL	VTDSQYALGI	FLKEKGGL				1	1
KLNWASQIY	IVTDSQYAL	VTDSQYALGI	FLKEKGGL				1	1
IVTDSQYAL	VTDSQYALGI	LFLDGIDKA	FLKEKGGL				1	1
GHQAAMQML	GLNKIVRMY	GIPHPAGLK	IVTDSQYAL	SEGATPQDL
GHQAAMQML	GLNKIVRMY	GIPHPAGLK	VTDSQYALGI	SEGATPQDL
GHQAAMQML	GLNKIVRMY	LVGKLNWASQIY	KLNWASQIY	SEGATPQDL			1
GHQAAMQML	GLNKIVRMY	IVTDSQYAL	LFLDGIDKA	SEGATPQDL			1
GHQAAMQML	GLNKIVRMY	VTDSQYALGI	LFLDGIDKA	SEGATPQDL			1
GHQAAMQML	GIPHPAGLK	IVTDSQYAL	VTDSQYALGI	SEGATPQDL
GHQAAMQML	KLVDFRELNK	LVGKLNWASQIY	KLNWASQIY	SEGATPQDL			1
GHQAAMQML	IVTDSQYAL	VTDSQYALGI	LFLDGIDKA	SEGATPQDL			1
GLNKIVRMY	KLVDFRELNK	GIPHPAGLK	IVTDSQYAL	SEGATPQDL
GLNKIVRMY	KLVDFRELNK	GIPHPAGLK	VTDSQYALGI	SEGATPQDL
GLNKIVRMY	KLVDFRELNK	LVGKLNWASQIY	KLNWASQIY	SEGATPQDL			1
GLNKIVRMY	KLVDFRELNK	IVTDSQYAL	LFLDGIDKA	SEGATPQDL			1
GLNKIVRMY	KLVDFRELNK	VTDSQYALGI	LFLDGIDKA	SEGATPQDL			1
KLVDFRELNK	GIPHPAGLK	IVTDSQYAL	VTDSQYALGI	SEGATPQDL
KLVDFRELNK	IVTDSQYAL	VTDSQYALGI	LFLDGIDKA	SEGATPQDL			1
GHQAAMQML	GLNKIVRMY	GIPHPAGLK	LVGKLNWASQIY	KLNWASQIY				1
GHQAAMQML	GLNKIVRMY	GIPHPAGLK	IVTDSQYAL	LFLDGIDKA				1
GHQAAMQML	GLNKIVRMY	KLVDFRELNK	GIPHPAGLK	IVTDSQYAL		1	1	1
GHQAAMQML	GLNKIVRMY	GIPHPAGLK	VTDSQYALGI	LFLDGIDKA				1
GHQAAMQML	GLNKIVRMY	KLVDFRELNK	GIPHPAGLK	VTDSQYALGI		1	1	1
GHQAAMQML	GLNKIVRMY	LVGKLNWASQIY	KLNWASQIY	IVTDSQYAL			1	1
GHQAAMQML	GLNKIVRMY	LVGKLNWASQIY	KLNWASQIY	VTDSQYALGI			1	1
GHQAAMQML	GLNKIVRMY	LVGKLNWASQIY	KLNWASQIY	LFLDGIDKA			1	1
GHQAAMQML	GLNKIVRMY	KLVDFRELNK	LVGKLNWASQIY	KLNWASQIY				1
GHQAAMQML	GLNKIVRMY	LVGKLNWASQIY	IVTDSQYAL	VTDSQYALGI			1	1
GHQAAMQML	GLNKIVRMY	KLNWASQIY	IVTDSQYAL	VTDSQYALGI			1	1
GHQAAMQML	GLNKIVRMY	IVTDSQYAL	VTDSQYALGI	KTAVQMAVF		1	1	1
GHQAAMQML	GLNKIVRMY	IVTDSQYAL	VTDSQYALGI	FLKEKGGL			1	1
GHQAAMQML	GLNKIVRMY	KLVDFRELNK	IVTDSQYAL	LFLDGIDKA				1
GHQAAMQML	GLNKIVRMY	KLVDFRELNK	VTDSQYALGI	LFLDGIDKA				1
GHQAAMQML	GIPHPAGLK	IVTDSQYAL	VTDSQYALGI	LFLDGIDKA				1
GHQAAMQML	KLVDFRELNK	GIPHPAGLK	IVTDSQYAL	VTDSQYALGI		1	1	1
GHQAAMQML	KLVDFRELNK	LVGKLNWASQIY	KLNWASQIY	KTAVQMAVF		1		1
GHQAAMQML	KLVDFRELNK	IVTDSQYAL	VTDSQYALGI	LFLDGIDKA				1
GLNKIVRMY	IVTDSQYAL	VTDSQYALGI	LFLDGIDKA	FLKEKGGL			1	1
LVGKLNWASQIY	KLNWASQIY	IVTDSQYAL	VTDSQYALGI	FLKEKGGL			1	1
GHQAAMQML	GLNKIVRMY	GIPHPAGLK	IVTDSQYAL	VTDSQYALGI	SEGATPQDL
GHQAAMQML	GLNKIVRMY	IVTDSQYAL	VTDSQYALGI	LFLDGIDKA	SEGATPQDL		1
GLNKIVRMY	KLVDFRELNK	GIPHPAGLK	IVTDSQYAL	VTDSQYALGI	SEGATPQDL
GLNKIVRMY	KLVDFRELNK	IVTDSQYAL	VTDSQYALGI	LFLDGIDKA	SEGATPQDL		1
GHQAAMQML	GLNKIVRMY	GIPHPAGLK	IVTDSQYAL	VTDSQYALGI	LFLDGIDKA			1
GHQAAMQML	GLNKIVRMY	KLVDFRELNK	GIPHPAGLK	IVTDSQYAL	VTDSQYALGI	1	1	1
GHQAAMQML	GLNKIVRMY	LVGKLNWASQIY	KLNWASQIY	IVTDSQYAL	VTDSQYALGI		1	1
GHQAAMQML	GLNKIVRMY	KLVDFRELNK	IVTDSQYAL	VTDSQYALGI	LFLDGIDKA			1
GHQAAMQML	GIPHPAGLK					1		1
GHQAAMQML	GLNKIVRMY					1		1
GHQAAMQML	SEGATPQDL						1
GLNKIVRMY	SEGATPQDL						1
KLVDFRELNK	SEGATPQDL						1
GHQAAMQML	LFLDGIDKA					1	1	1
GLNKIVRMY	LFLDGIDKA						1
GHQAAMQML	KLVDFRELNK	GIPHPAGLK				1		1
GHQAAMQML	AVFIHNFKRK
GHQAAMQML	GLNKIVRMY	SEGATPQDL					1
GHQAAMQML	KLVDFRELNK	SEGATPQDL					1
GLNKIVRMY	KLVDFRELNK	SEGATPQDL					1
GHQAAMQML	GLNKIVRMY	GIPHPAGLK				1		1
GHQAAMQML	GLNKIVRMY	IVTDSQYAL				1		1
GHQAAMQML	GLNKIVRMY	VTDSQYALGI				1		1
GHQAAMQML	GLNKIVRMY	LFLDGIDKA				1	1	1
GHQAAMQML	GLNKIVRMY	KLVDFRELNK				1		1
GHQAAMQML	IETVPVKL					1		1
IETVPVKL	KLVDFRELNK					1	1	1
GHQAAMQML	GIPHPAGLK	SEGATPQDL					1
GHQAAMQML	LFLDGIDKA	SEGATPQDL					1
GLNKIVRMY	GIPHPAGLK	SEGATPQDL					1
GLNKIVRMY	LFLDGIDKA	SEGATPQDL					1
KLVDFRELNK	GIPHPAGLK	SEGATPQDL					1
KLVDFRELNK	LFLDGIDKA	SEGATPQDL					1
GHQAAMQML	GIPHPAGLK	LVGKLNWASQIY				1		1
GHQAAMQML	GIPHPAGLK	KLNWASQIY				1	1	1
GHQAAMQML	GIPHPAGLK	LFLDGIDKA				1	1	1
GHQAAMQML	TVLDVGDAY	KTAVQMAVF				1	1	1
GHQAAMQML	KLVDFRELNK	LFLDGIDKA				1	1	1
GLNKIVRMY	GIPHPAGLK	LFLDGIDKA				1	1	1
GLNKIVRMY	KLVDFRELNK	LFLDGIDKA				1	1	1
GHQAAMQML	GLNKIVRMY	KLVDFRELNK	SEGATPQDL
GHQAAMQML	IVTDSQYAL	SEGATPQDL					1
GHQAAMQML	VTDSQYALGI	SEGATPQDL					1
KLVDFRELNK	IVTDSQYAL	SEGATPQDL
KLVDFRELNK	VTDSQYALGI	SEGATPQDL
GHQAAMQML	GLNKIVRMY	LVGKLNWASQIY				1		1
GHQAAMQML	GLNKIVRMY	KLNWASQIY				1		1
GHQAAMQML	IETVPVKL	KLVDFRELNK				1	1	1
GHQAAMQML	GIPHPAGLK	IVTDSQYAL				1		1
GHQAAMQML	GIPHPAGLK	VTDSQYALGI				1		1
GHQAAMQML	IVTDSQYAL	LFLDGIDKA				1	1	1
GHQAAMQML	VTDSQYALGI	LFLDGIDKA				1	1	1
GHQAAMQML	KLVDFRELNK	AVFIHNFKRK				1		1
GHQAAMQML	GLNKIVRMY	GIPHPAGLK	SEGATPQDL
GHQAAMQML	GLNKIVRMY	LFLDGIDKA	SEGATPQDL				1
GHQAAMQML	KLVDFRELNK	GIPHPAGLK	SEGATPQDL
GHQAAMQML	KLVDFRELNK	LFLDGIDKA	SEGATPQDL				1
GLNKIVRMY	KLVDFRELNK	GIPHPAGLK	SEGATPQDL
GLNKIVRMY	KLVDFRELNK	LFLDGIDKA	SEGATPQDL				1
GHQAAMQML	GLNKIVRMY	GIPHPAGLK	LFLDGIDKA			1		1
GHQAAMQML	GLNKIVRMY	KLVDFRELNK	GIPHPAGLK			1		1
GHQAAMQML	GLNKIVRMY	KLVDFRELNK	IVTDSQYAL			1		1
GHQAAMQML	GLNKIVRMY	KLVDFRELNK	VTDSQYALGI			1	1	1
GHQAAMQML	GLNKIVRMY	KLVDFRELNK	LFLDGIDKA			1		1
GHQAAMQML	KRWIILGLNK					1		1
KRWIILGLNK	GLNKIVRMY					1		1
GHQAAMQML	LVGKLNWASQIY	SEGATPQDL					1
GHQAAMQML	KLNWASQIY	SEGATPQDL					1
GLNKIVRMY	LVGKLNWASQIY	SEGATPQDL					1
GLNKIVRMY	KLNWASQIY	SEGATPQDL					1
KLVDFRELNK	LVGKLNWASQIY	SEGATPQDL					1
KLVDFRELNK	KLNWASQIY	SEGATPQDL					1
GHQAAMQML	GLNKIVRMY	TVLDVGDAY				1		1
GHQAAMQML	GLNKIVRMY	FLKEKGGL				1		1
GHQAAMQML	GIPHPAGLK	TVLDVGDAY				1		1
GHQAAMQML	GIPHPAGLK	AVFIHNFKRK				1		1
GHQAAMQML	GIPHPAGLK	FLKEKGGL				1		1
GHQAAMQML	LVGKLNWASQIY	LFLDGIDKA					1	1
GHQAAMQML	KLNWASQIY	LFLDGIDKA					1	1
GHQAAMQML	LFLDGIDKA	FLKEKGGL					1	1
GLNKIVRMY	LVGKLNWASQIY	LFLDGIDKA					1	1
GLNKIVRMY	KLNWASQIY	LFLDGIDKA					1	1
GLNKIVRMY	IVTDSQYAL	FLKEKGGL					1	1
GLNKIVRMY	VTDSQYALGI	FLKEKGGL					1	1
GLNKIVRMY	LFLDGIDKA	FLKEKGGL					1	1
GHQAAMQML	GIPHPAGLK	LFLDGIDKA	SEGATPQDL				1
GHQAAMQML	KLVDFRELNK	IVTDSQYAL	SEGATPQDL
GHQAAMQML	KLVDFRELNK	VTDSQYALGI	SEGATPQDL
GLNKIVRMY	GIPHPAGLK	LFLDGIDKA	SEGATPQDL				1
KLVDFRELNK	GIPHPAGLK	LFLDGIDKA	SEGATPQDL				1
GHQAAMQML	KLVDFRELNK	GIPHPAGLK	LVGKLNWASQIY			1		1
GHQAAMQML	KLVDFRELNK	GIPHPAGLK	KLNWASQIY			1		1
GHQAAMQML	KLVDFRELNK	GIPHPAGLK	LFLDGIDKA			1		1
GHQAAMQML	KLVDFRELNK	TVLDVGDAY	KTAVQMAVF			1		1
GLNKIVRMY	KLVDFRELNK	GIPHPAGLK	LFLDGIDKA			1		1
GHQAAMQML	GLNKIVRMY	KLVDFRELNK	GIPHPAGLK	SEGATPQDL
GHQAAMQML	GLNKIVRMY	KLVDFRELNK	LFLDGIDKA	SEGATPQDL
GHQAAMQML	TVLDVGDAY	SEGATPQDL
GHQAAMQML	FLKEKGGL	SEGATPQDL					1
GLNKIVRMY	TVLDVGDAY	SEGATPQDL
GLNKIVRMY	KTAVQMAVF	SEGATPQDL
GLNKIVRMY	FLKEKGGL	SEGATPQDL					1
KLVDFRELNK	TVLDVGDAY	SEGATPQDL
LFLDGIDKA	FLKEKGGL	SEGATPQDL					1
KLVDFRELNK	KTAVQMAVF	SEGATPQDL
KLVDFRELNK	FLKEKGGL	SEGATPQDL					1
GHQAAMQML	KRWIILGLNK	GLNKIVRMY				1		1
GHQAAMQML	GLNKIVRMY	AVFIHNFKRK				1		1
GHQAAMQML	IETVPVKL	GIPHPAGLK				1		1
GHQAAMQML	TVLDVGDAY	LFLDGIDKA						1
GHQAAMQML	LVGKLNWASQIY	AVFIHNFKRK				1		1
GHQAAMQML	KLNWASQIY	AVFIHNFKRK				1		1
GHQAAMQML	LFLDGIDKA	AVFIHNFKRK				1		1
GHQAAMQML	AVFIHNFKRK	FLKEKGGL				1	1	1
GLNKIVRMY	TVLDVGDAY	LFLDGIDKA						1
GLNKIVRMY	IVTDSQYAL	KTAVQMAVF				1		1
GLNKIVRMY	VTDSQYALGI	KTAVQMAVF				1		1
GLNKIVRMY	LFLDGIDKA	KTAVQMAVF				1		1
GLNKIVRMY	LFLDGIDKA	AVFIHNFKRK				1		1
IETVPVKL	KLVDFRELNK	GIPHPAGLK				1	1	1
GHQAAMQML	GLNKIVRMY	LVGKLNWASQIY	SEGATPQDL				1
GHQAAMQML	GLNKIVRMY	KLNWASQIY	SEGATPQDL				1
GHQAAMQML	GIPHPAGLK	IVTDSQYAL	SEGATPQDL
GHQAAMQML	GIPHPAGLK	VTDSQYALGI	SEGATPQDL
GHQAAMQML	KLVDFRELNK	LVGKLNWASQIY	SEGATPQDL				1
GHQAAMQML	KLVDFRELNK	KLNWASQIY	SEGATPQDL				1
GHQAAMQML	IVTDSQYAL	LFLDGIDKA	SEGATPQDL				1
GHQAAMQML	VTDSQYALGI	LFLDGIDKA	SEGATPQDL				1
GLNKIVRMY	KLVDFRELNK	LVGKLNWASQIY	SEGATPQDL				1
GLNKIVRMY	KLVDFRELNK	KLNWASQIY	SEGATPQDL				1
KLVDFRELNK	GIPHPAGLK	IVTDSQYAL	SEGATPQDL
KLVDFRELNK	GIPHPAGLK	VTDSQYALGI	SEGATPQDL
KLVDFRELNK	IVTDSQYAL	LFLDGIDKA	SEGATPQDL
KLVDFRELNK	VTDSQYALGI	LFLDGIDKA	SEGATPQDL
GHQAAMQML	GLNKIVRMY	GIPHPAGLK	LVGKLNWASQIY					1
GHQAAMQML	GLNKIVRMY	GIPHPAGLK	KLNWASQIY					1
GHQAAMQML	GLNKIVRMY	LVGKLNWASQIY	IVTDSQYAL					1
GHQAAMQML	GLNKIVRMY	LVGKLNWASQIY	VTDSQYALGI				1	1
GHQAAMQML	GLNKIVRMY	LVGKLNWASQIY	LFLDGIDKA				1	1
GHQAAMQML	GLNKIVRMY	KLVDFRELNK	LVGKLNWASQIY					1
GHQAAMQML	GLNKIVRMY	KLNWASQIY	IVTDSQYAL					1
GHQAAMQML	GLNKIVRMY	KLNWASQIY	VTDSQYALGI				1	1
GHQAAMQML	GLNKIVRMY	KLNWASQIY	LFLDGIDKA				1	1
GHQAAMQML	GLNKIVRMY	KLVDFRELNK	KLNWASQIY					1
GHQAAMQML	GLNKIVRMY	IVTDSQYAL	FLKEKGGL				1	1
GHQAAMQML	GLNKIVRMY	VTDSQYALGI	FLKEKGGL				1	1
GHQAAMQML	GLNKIVRMY	LFLDGIDKA	FLKEKGGL					1
GHQAAMQML	GIPHPAGLK	IVTDSQYAL	LFLDGIDKA					1
GHQAAMQML	KLVDFRELNK	GIPHPAGLK	IVTDSQYAL			1		1
GHQAAMQML	GIPHPAGLK	VTDSQYALGI	LFLDGIDKA					1
GHQAAMQML	KLVDFRELNK	GIPHPAGLK	VTDSQYALGI			1		1
GHQAAMQML	KLVDFRELNK	IVTDSQYAL	LFLDGIDKA					1
GHQAAMQML	KLVDFRELNK	VTDSQYALGI	LFLDGIDKA					1
GHQAAMQML	GLNKIVRMY	GIPHPAGLK	LFLDGIDKA	SEGATPQDL
GHQAAMQML	KLVDFRELNK	GIPHPAGLK	LFLDGIDKA	SEGATPQDL
GLNKIVRMY	KLVDFRELNK	GIPHPAGLK	LFLDGIDKA	SEGATPQDL
GHQAAMQML	GLNKIVRMY	KLVDFRELNK	GIPHPAGLK	LFLDGIDKA		1		1
KLVDFRELNK	KLNWASQIY
GHQAAMQML	KLVDFRELNK					1		1
KLVDFRELNK	LVGKLNWASQIY
KLVDFRELNK	TVLDVGDAY
KLVDFRELNK	FLKEKGGL
GHQAAMQML	KTAVQMAVF						1
KLVDFRELNK	GIPHPAGLK
KLVDFRELNK	IVTDSQYAL
KLVDFRELNK	KTAVQMAVF
GHQAAMQML	VTDSQYALGI
GLNKIVRMY	GIPHPAGLK
GLNKIVRMY	IVTDSQYAL
GLNKIVRMY	VTDSQYALGI
GLNKIVRMY	KLVDFRELNK
KLVDFRELNK	VTDSQYALGI
GIPHPAGLK	SEGATPQDL
LFLDGIDKA	SEGATPQDL
GIPHPAGLK	LFLDGIDKA					1		1
KLVDFRELNK	NETPGIRYQY
KLVDFRELNK	LFLDGIDKA
GHQAAMQML	KLVDFRELNK	LVGKLNWASQIY
GHQAAMQML	KLVDFRELNK	KLNWASQIY
GHQAAMQML	KLVDFRELNK	KTAVQMAVF				1	1	1
KLVDFRELNK	KLNWASQIY	FLKEKGGL					1
KLVDFRELNK	SPRTLNAWV
KLVDFRELNK	IRYQYNVL
KLVDFRELNK	AVFIHNFKRK
GHQAAMQML	KLVDFRELNK	IVTDSQYAL
GHQAAMQML	KLVDFRELNK	VTDSQYALGI
GLNKIVRMY	KLVDFRELNK	GIPHPAGLK				1		1
GLNKIVRMY	KLVDFRELNK	IVTDSQYAL						1
GLNKIVRMY	KLVDFRELNK	VTDSQYALGI						1
KLVDFRELNK	TVLDVGDAY	KLNWASQIY
KLVDFRELNK	TVLDVGDAY	KTAVQMAVF				1		1
KLVDFRELNK	LVGKLNWASQIY	FLKEKGGL					1
KLNWASQIY	FKRKGGIGGY
KLVDFRELNK	FKRKGGIGGY					1		1
KLVDFRELNK	VPRRKAKII					1		1
GIPHPAGLK	LFLDGIDKA	SEGATPQDL
GHQAAMQML	KLVDFRELNK	TVLDVGDAY
GHQAAMQML	LVGKLNWASQIY	KTAVQMAVF						1
GHQAAMQML	KLNWASQIY	KTAVQMAVF						1
GHQAAMQML	KLVDFRELNK	FLKEKGGL				1		1
KLVDFRELNK	GIPHPAGLK	LVGKLNWASQIY						1
KLVDFRELNK	GIPHPAGLK	KLNWASQIY					1
KLVDFRELNK	GIPHPAGLK	LFLDGIDKA				1
KLVDFRELNK	TVLDVGDAY	LVGKLNWASQIY
KLVDFRELNK	TVLDVGDAY	FLKEKGGL				1	1	1
KLVDFRELNK	LVGKLNWASQIY	KTAVQMAVF
KLVDFRELNK	KLNWASQIY	IVTDSQYAL				1
KLVDFRELNK	KLNWASQIY	KTAVQMAVF
KLVDFRELNK	IVTDSQYAL	FLKEKGGL
GIPHPAGLK	IVTDSQYAL	SEGATPQDL
GIPHPAGLK	VTDSQYALGI	SEGATPQDL
IVTDSQYAL	LFLDGIDKA	SEGATPQDL
VTDSQYALGI	LFLDGIDKA	SEGATPQDL
GHQAAMQML	LVGKLNWASQIY	IVTDSQYAL
GHQAAMQML	LVGKLNWASQIY	VTDSQYALGI					1
GHQAAMQML	KLNWASQIY	VTDSQYALGI					1
GHQAAMQML	VTDSQYALGI	FLKEKGGL				1
GLNKIVRMY	GIPHPAGLK	LVGKLNWASQIY						1
GLNKIVRMY	GIPHPAGLK	KLNWASQIY					1	1
GLNKIVRMY	LVGKLNWASQIY	IVTDSQYAL
GLNKIVRMY	LVGKLNWASQIY	VTDSQYALGI
GLNKIVRMY	KLVDFRELNK	LVGKLNWASQIY
GLNKIVRMY	KLNWASQIY	IVTDSQYAL
GLNKIVRMY	KLNWASQIY	VTDSQYALGI
GLNKIVRMY	KLVDFRELNK	KLNWASQIY
GIPHPAGLK	IVTDSQYAL	LFLDGIDKA						1
KLVDFRELNK	GIPHPAGLK	IVTDSQYAL
GIPHPAGLK	VTDSQYALGI	LFLDGIDKA						1
KLVDFRELNK	GIPHPAGLK	VTDSQYALGI
KLVDFRELNK	GIPHPAGLK	KTAVQMAVF
KLVDFRELNK	TVLDVGDAY	IVTDSQYAL
KLVDFRELNK	LVGKLNWASQIY	IVTDSQYAL
KLVDFRELNK	LVGKLNWASQIY	VTDSQYALGI					1
KLVDFRELNK	KLNWASQIY	VTDSQYALGI					1
KLVDFRELNK	IVTDSQYAL	LFLDGIDKA
KLVDFRELNK	VTDSQYALGI	LFLDGIDKA
KLVDFRELNK	VTDSQYALGI	FLKEKGGL
KRWIILGLNK	SEGATPQDL
KRWIILGLNK	GIPHPAGLK					1		1
KRWIILGLNK	LFLDGIDKA							1
KRWIILGLNK	KLVDFRELNK					1		1
GIPHPAGLK	LVGKLNWASQIY	SEGATPQDL					1
GIPHPAGLK	KLNWASQIY	SEGATPQDL					1
LVGKLNWASQIY	LFLDGIDKA	SEGATPQDL					1
KLNWASQIY	LFLDGIDKA	SEGATPQDL
GHQAAMQML	TVLDVGDAY	VTDSQYALGI				1		1
GHQAAMQML	KLVDFRELNK	NETPGIRYQY				1		1
GHQAAMQML	KTAVQMAVF	FLKEKGGL					1	1
GLNKIVRMY	GIPHPAGLK	TVLDVGDAY				1		1
GLNKIVRMY	GIPHPAGLK	KTAVQMAVF				1		1
GLNKIVRMY	GIPHPAGLK	FLKEKGGL						1
GLNKIVRMY	TVLDVGDAY	IVTDSQYAL
GLNKIVRMY	TVLDVGDAY	VTDSQYALGI					1	1
GLNKIVRMY	TVLDVGDAY	KTAVQMAVF				1		1
GLNKIVRMY	KLVDFRELNK	TVLDVGDAY				1		1
GLNKIVRMY	KLVDFRELNK	KTAVQMAVF						1
GLNKIVRMY	KLVDFRELNK	FLKEKGGL
GIPHPAGLK	TVLDVGDAY	KTAVQMAVF
KLVDFRELNK	GIPHPAGLK	TVLDVGDAY				1		1
GIPHPAGLK	LVGKLNWASQIY	LFLDGIDKA					1	1
GIPHPAGLK	KLNWASQIY	LFLDGIDKA					1	1
GIPHPAGLK	LFLDGIDKA	FLKEKGGL					1	1
KLVDFRELNK	GIPHPAGLK	AVFIHNFKRK				1		1
KLVDFRELNK	GIPHPAGLK	FLKEKGGL						1
KLVDFRELNK	TVLDVGDAY	VTDSQYALGI
TVLDVGDAY	KTAVQMAVF	FLKEKGGL					1	1
KLVDFRELNK	NETPGIRYQY	KLNWASQIY						1
KLVDFRELNK	NETPGIRYQY	FLKEKGGL					1	1
KLVDFRELNK	LVGKLNWASQIY	LFLDGIDKA					1
KLVDFRELNK	KLNWASQIY	LFLDGIDKA					1
KLVDFRELNK	KLNWASQIY	FKRKGGIGGY				1		1
IVTDSQYAL	LFLDGIDKA	FLKEKGGL
VTDSQYALGI	LFLDGIDKA	FLKEKGGL
KLVDFRELNK	LFLDGIDKA	FLKEKGGL					1	1
KLVDFRELNK	KTAVQMAVF	FLKEKGGL				1		1
GHQAAMQML	KLVDFRELNK	LVGKLNWASQIY	KTAVQMAVF					1
GHQAAMQML	KLVDFRELNK	KLNWASQIY	KTAVQMAVF					1
484						172	259	291
