# Supplementary material for: Discovery of novel targets for multi-epitope vaccines: Screening of HIV-1 genomes using association rule mining
Source: Retrovirology. 2009 Jul 6;6:62. doi: 10.1186/1742-4690-6-62 (PMC2716299; doi:10.1186/1742-4690-6-62)
Supplement: Additional file 4 — Table S4. Stage of HIV-1 infection where the epitopes have been shown to be immunogenic, if known. [file 1742-4690-6-62-S4.xls]

## Sheet: SupplTable 4
Supplementary Table 4: Stage of HIV-1 infection where the epitopes have been shown to be immunogenic, if known. Only the epitopes involved in associations (per Table 4) are shown.
Gene	Protein	Amino acid sequence	HLA allele*	Stage of infection	Reference
Gag	p24	SPRTLNAWV	B*0702	Unknown
		SEGATPQDL	B*4001	Proven to be strongly immunogenic in a drug naïve patient.	Altfeld et al; 2000
		GHQAAMQML	B*1510, B*3901	Acute	Kurane et al; 2003
		KRWIILGLNK	B*2705	Acute	Altfeld et al; 2006, Buseyne et al; 1993
		GLNKIVRMY	B*1501	Unknown
		VRMYSPVSI	Cw18	Unknown
Pol	RT	IETVPVKL	B*4001	Chronic	Draenert et al., 2004
		KLVDFRELNK	A*0301	Acute	Yu et al, 2002
		GIPHPAGLK	A*0301	Acute	Yu et al, 2002
		TVLDVGDAY	B*3501	Acute	Wilson et al., 1999
		NETPGIRYQY	B18	Unknown
		IRYQYNVL	B*1401	Unknown
		LVGKLNWASQIY	B*1501	Unknown
		KLNWASQIY	A*3002	Acute	Altfeld et al; 2006
	RT-RNase	IVTDSQYAL	Cw*0802	Unknown
		VTDSQYALGI	B*1503	Acute	Sabbaj et al, 2003
	RT-Integrase	LFLDGIDKA	B81	Unknown
	Integrase	KTAVQMAVF	B*5701	Unknown
		AVFIHNFKRK	A*0301, A*1101	Acute	Yu et al, 2002
		FKRKGGIGGY	B*1503	Unknown
		VPRRKAKII	B42	Unknown
Nef		FLKEKGGL	B*0801	Acute	Price et al; 1997
References used:
Altfeld, M. A., A. Trocha, R. L. Eldridge, E. S. Rosenberg, M. N. Phillips, M. M. Addo, R. P. Sekaly, S. A. Kalams, S. A. Burchett, K. McIntosh, et al 2000. Identification of dominant optimal HLA-B60- and HLA-B61-restricted cytotoxic T-lymphocyte (CTL) epitopes: rapid characterization of CTL responses by enzyme-linked immunospot assay. J. Virol. 74: 8541-8549
Altfeld M, Kalife ET, Qi Y, Streeck H, Lichterfeld M, et al. 2006. HLA Alleles Associated with Delayed Progression to AIDS Contribute Strongly to the Initial CD8+ T Cell Response against HIV-1. PLoS Med 3(10): 1851-1863
Draenert R, Verrill CL, Tang Y, Allen TM, Wurcel AG, Boczanowski M, Lechner A, Kim AY, Suscovich T, Brown NV, Addo MM, Walker BD. 2004. Persistent recognition of autologous virus by high-avidity CD8 T cells in chronic, progressive human immunodeficiency virus type 1 infection. J Virol. 78(2):630-641.
Kurane I, West K, Tuazon CU, Zeng W, Ennis FA. 2003. Definition of two new epitopes on human immunodeficiency virus type 1 gag protein recognized by human CD8+ cytotoxic T lymphocyte clones. J Clin Virol. 27(1):38-43.Click here to read
Price, D. A., P. J. Goulder, P. Klenerman, A. K. Sewell, P. J. Easterbrook, M. Troop, C. R. Bangham, and R. E. Phillips. 1997. Positive selection of HIV-1 cytotoxic T lymphocyte escape variants during primary infection. Proc. Natl. Acad. Sci. USA 94: 1890–1895.
Sabbaj S, Bansal A, Ritter GD, Perkins C, Edwards BH, Gough E, Tang J, Szinger JJ, Korber B, Wilson CM, Kaslow RA, Mulligan MJ, Goepfert PA. 2003. Cross-reactive CD8+ T cell epitopes identified in US adolescent minorities. J Acquir Immune Defic Syndr. 33(4):426-438.
Wilson CC, Brown RC, Korber BT, Wilkes BM, Ruhl DJ, Sakamoto D, Kunstman K, Luzuriaga K, Hanson IC, Widmayer SM, Wiznia A, Clapp S, Ammann AJ, Koup RA, Wolinsky SM, Walker BD. 1999. Frequent detection of escape from cytotoxic T-lymphocyte recognition in perinatal human immunodeficiency virus (HIV) type 1 transmission: the ariel project for the prevention of transmission of HIV from mother to infa…
Yu XG, Addo MM, Rosenberg ES, Rodriguez WR, Lee PK, Fitzpatrick CA, Johnston MN, Strick D, Goulder PJ, Walker BD, Altfeld M 2002. Consistent patterns in the development and immunodominance of human immunodeficiency virus type 1 (HIV-1)-specific CD8+ T-cell responses following acute HIV-1 infection. J.Virol. 76(17); 8690-8701.
